# Supplementary material for: Improving Release of Liposome-Encapsulated Drugs with Focused Ultrasound and Vaporizable Droplet-Liposome Nanoclusters
Source: Pharmaceutics. 2021 Apr 22;13(5):609. doi: 10.3390/pharmaceutics13050609 (PMC8145150; doi:10.3390/pharmaceutics13050609)
Supplement: Supplementary file 1 [file pharmaceutics-13-00609-s001.zip]

Archive with 5 entries (5 files):
- Supplementary Video 1.B.avi
- Supplementary Video 2.avi
- Supplementrary Video 1.A.mp4
- pharmaceutics-1138760 - supplementary for XML.docx
- pharmaceutics-1138760 - supplementary for XML.pdf
